# Supplementary material for: Treatment of latent Mycobacterium tuberculosis infection with 12 once weekly directly-observed doses of isoniazid and rifapentine among persons experiencing homelessness
Source: PLoS One. 2019 Mar 13;14(3):e0213524. doi: 10.1371/journal.pone.0213524 (PMC6415837; doi:10.1371/journal.pone.0213524)
Supplement: S1 Table — (XLSX) [file pone.0213524.s001.xlsx]

## Sheet: Sheet1
	Site Name	Contacts	Affiliation
	Kane County, Illinois	Elaine Darnall- elaine.darnall@illinois.gov Sara Boline- bolinesara@co.kane.il.us Judy Zwart- ZwartJudy@co.kane.il.us Annette Julien- JulienAnnette@co.kane.il.us Cheryl Kane-KaneCheryl@co.kane.il.us	Kane County Health Department
	California	Alicia H. Chang-alchang@ph.lacounty.gov Edward Lan- elan@ph.lacounty.gov Shameer Poonja- spoonja@ph.lacounty.gov	Los Angeles County Department of Public Health Tuberculosis Control Program, Los Angeles, California
	Mississippii	Mike Holcombe- mike.holcombe@msdh.ms.gov Donald Franklin- Donald.Franklin@msdh.ms.gov, P-601-432-3120	Mississippi State Department of Health
	Arkansas	Leonard Mukasa- leonard.mukasa@arkansas.gov Courtney Clayton- courtney.clayton@arkansas.gov	Tuberculosis Program, Arkansas Department of Health
	Georgia	Rose Marie Sales- rfsales@dhr.state.ga.us Ben Yarn- byarn@dhr.state.ga.us	Tuberculosis Program, Georgia Department of Health
	Hawaii	Angela Goodbody- angela.goodbody@doh.hawaii.gov	Tuberculosis Control Program, Hawaii State Department of Health
	Kansas	Paul Griffin- pgriffin@kdheks.gov	Kansas Tuberculosis Control Program, Kansas Department of Health and Environment
	Minneapolis	Dzung Thai- Dzung.Thai@state.mn.us Sarah Gordon- sarah.gordon@state.mn.us Dean Tsukiyama - tsuka001@umn.edu Carol.Klitz- Carol.Klitz@co.hennepin.mn.us Marcos Burgos- mburgos@salud.unm.edu	Minnesota Department of Health
	Nevada	Camy Retzl- cretzl@health.nv.gov	Nevada Department of Health and Human Services
	South Carolina	Yolanda Jacobs- jacobsyt@dhec.sc.gov Julie Higashi - Julie.Higashi@phd.sccgov.org Seth Edmunds- edmundsh@dhec.sc.gov Tammy Mckenna- mckenntl@dhec.sc.gov	South Carolina Department of Health and Environmental Control
